# Supplementary material for: Brain microstructural properties related to subjective well-being: diffusion tensor imaging analysis
Source: Soc Cogn Affect Neurosci. 2021 May 14;16(10):1079–90. doi: 10.1093/scan/nsab063 (PMC8483277; doi:10.1093/scan/nsab063)
Supplement: nsab063_Supp [file nsab063_supp.zip]

Archive with 1 entries (1 files):
- Supplementary methods.docx
